# Supplementary material for: High-Carbohydrate Diet Consumption Poses a More Severe Liver Cholesterol Deposition than a High-Fat and High-Calorie Diet in Mice
Source: Int J Mol Sci. 2023 Sep 28;24(19):14700. doi: 10.3390/ijms241914700 (PMC10572265; doi:10.3390/ijms241914700)
Supplement: Supplementary file 1 [file ijms-24-14700-s001.zip]

Archive with 1 entries (1 files):
- ijms-2559156-supplementary.pdf
